# Supplementary material for: “For Asia Market Only”: A Green Tattoo Ink between Safety and Regulations
Source: Molecules. 2022 May 29;27(11):3491. doi: 10.3390/molecules27113491 (PMC9182426; doi:10.3390/molecules27113491)
Supplement: Supplementary file 1 [file molecules-27-03491-s001.zip]

Archive with 1 entries (1 files):
- molecules-1716182-supplementary.pdf
